# Supplementary material for: Validating Enteroid-Derived Monolayers from Murine Gut Organoids for Toxicological Testing of Inorganic Particles: Proof-of-Concept with Food-Grade Titanium Dioxide
Source: Int J Mol Sci. 2024 Feb 23;25(5):2635. doi: 10.3390/ijms25052635 (PMC10932210; doi:10.3390/ijms25052635)
Supplement: Supplementary file 1 [file ijms-25-02635-s001.zip]

Archive with 1 entries (1 files):
- ijms-2853792-supplementary.pdf
